# Supplementary material for: Control of Foodborne Staphylococcus aureus by Shikonin, a Natural Extract
Source: Foods. 2021 Dec 1;10(12):2954. doi: 10.3390/foods10122954 (PMC8700560; doi:10.3390/foods10122954)
Supplement: Supplementary file 1 [file foods-10-02954-s001.zip]

Archive with 1 entries (1 files):
- foods-1384837-supplementary.pdf
